# Supplementary material for: Modeling the Invasion of the Large Hive Beetle, Oplostomus fuligineus, into North Africa and South Europe under a Changing Climate
Source: Insects. 2021 Mar 24;12(4):275. doi: 10.3390/insects12040275 (PMC8063819; doi:10.3390/insects12040275)
Supplement: Supplementary file 1 [file insects-12-00275-s001.zip]

Archive with 1 entries (1 files):
- Supplementary files.pdf
